# Supplementary material for: Dual Impact of a Benzimidazole Resistant β-Tubulin on Microtubule Behavior in Fission Yeast
Source: Cells. 2021 Apr 28;10(5):1042. doi: 10.3390/cells10051042 (PMC8145593; doi:10.3390/cells10051042)
Supplement: Supplementary file 1 [file cells-10-01042-s001.zip]

Archive with 1 entries (1 files):
- cells-1195473-supplementary.pdf
